# Supplementary material for: Tokiinshi, a traditional Japanese medicine (Kampo), suppresses Panton-Valentine leukocidin production in the methicillin-resistant Staphylococcus aureus USA300 clone
Source: PLoS One. 2019 Mar 28;14(3):e0214470. doi: 10.1371/journal.pone.0214470 (PMC6438529; doi:10.1371/journal.pone.0214470)
Supplement: S1 Dataset — (XLSX) [file pone.0214470.s006.xlsx]

## Sheet: Fig. 1 and S2 Table
1st						2nd						3rd
Time	Control		Tokiinshi			Time	Control		Tokiinshi			Time	Control		Tokiinshi
	S. aureus	S. epidermidis	S. aureus	S. epidermidis			S. aureus	S. epidermidis	S. aureus	S. epidermidis			S. aureus	S. epidermidis	S. aureus	S. epidermidis
0	3320	3720	2960	3480		0	4800	3620	4340	2360		0	3240	2380	2940	2240
1	6360	2160	1820	3860		1	7200	3200	3660	2960		1	4360	2720	3500	2960
2	26400	8740	2620	2180		2	42200	20200	2000	1980		2	12800	8240	1980	2660
4	636000	250000	460	2740		4	300000	178000	500	3200		4	358000	186000	680	3180
6	20800000	2200000	40	5080		6	25600000	1760000	120	5200		6	19600000	2220000	80	5480
Average						SD						SE
Time	Control		Tokiinshi			Time	Control		Tokiinshi			Time	Control		Tokiinshi
	S. aureus	S. epidermidis	S. aureus	S. epidermidis			S. aureus	S. epidermidis	S. aureus	S. epidermidis			S. aureus	S. epidermidis	S. aureus	S. epidermidis
0	3786.67	3240	3413.33	2693.33		0	878.484	746.458	802.579	683.91		0	507.193	430.968	463.369	394.856
1	5973.33	2693.33	2993.33	3260		1	1458.95	520.513	1019.28	519.615		1	842.325	300.518	588.482	300
2	27133.3	12393.3	2200	2273.33		2	14713.7	6765.39	363.868	349.476		2	8494.97	3906	210.079	201.77
4	431333	204667	546.667	3040		4	179603	39463.1	117.189	260		4	103694	22784	67.6593	150.111
6	22000000	2060000	80	5253.33		6	3.1749e+06	260000	40	205.264		6	1.83303e+06	150111	23.094	118.509
LRV
Time	S. aureus		S. epidermidis
	Average	SD	Average	SD
1	0.310885	0.183278	-0.0849994	0.121644
2	1.04604	0.211899	0.700929	0.22237
4	2.88007	0.185741	1.82418	0.0965835
6	5.47808	0.17002	2.59121	0.0452078

## Sheet: S1 Fig.
S. aureus
1st
Time	Control	Tokiinshi	-Angerica root	-Rehmannia root	-Tribulus fruit	-Cnidium rhizome	-Saposhnikovia root	-Astragalus root	-Schizonepeta spike	-Glycyrrhiza
0	3320	2960	5160	4940	4600	5540	6160	4080	4700	6340
1	6360	1820	4400	5300	2720	2780	3240	3540	2300	3180
2	26400	2620	3660	4320	1940	1760	3280	2440	1960	3080
4	636000	460	1320	2840	940	560	1240	940	860	660
6	20800000	40	1080	1660	700	220	620	340	480	280
2nd
Time	Control	Tokiinshi	-Angerica root	-Rehmannia root	-Tribulus fruit	-Cnidium rhizome	-Saposhnikovia root	-Astragalus root	-Schizonepeta spike	-Glycyrrhiza
0	4800	4340	5340	5580	6240	5700	9800	6460	6260	7080
1	7200	3660	4160	4920	4100	8640	5500	4920	3720	5420
2	42200	2000	4120	4460	4860	2560	5160	3520	3520	5060
4	300000	500	1360	2520	3440	800	4120	940	2420	2240
6	25600000	120	960	1600	2120	300	2140	440	2120	720
3rd
Time	Control	Tokiinshi	-Angerica root	-Rehmannia root	-Tribulus fruit	-Cnidium rhizome	-Saposhnikovia root	-Astragalus root	-Schizonepeta spike	-Glycyrrhiza
0	3240	2940	3120	3440	2780	3760	3060	2500	2860	2240
1	4360	3500	2240	2000	1140	1400	1780	1600	1300	1320
2	12800	1980	1640	1680	1340	680	1380	720	940	1020
4	358000	680	760	1320	600	240	540	300	600	420
6	19600000	80	380	720	220	140	220	240	200	140
Average
Time	Control	Tokiinshi	-Angerica root	-Rehmannia root	-Tribulus fruit	-Cnidium rhizome	-Saposhnikovia root	-Astragalus root	-Schizonepeta spike	-Glycyrrhiza
0	3786.67	3413.33	4540	4653.33	4540	5000	6340	4346.67	4606.67	5220
1	5973.33	2993.33	3600	4073.33	2653.33	4273.33	3506.67	3353.33	2440	3306.67
2	27133.3	2200	3140	3486.67	2713.33	1666.67	3273.33	2226.67	2140	3053.33
4	431333	546.667	1146.67	2226.67	1660	533.333	1966.67	726.667	1293.33	1106.67
6	22000000	80	806.667	1326.67	1013.33	220	993.333	340	933.333	380
SE
Time	Control	Tokiinshi	-Angerica root	-Rehmannia root	-Tribulus fruit	-Cnidium rhizome	-Saposhnikovia root	-Astragalus root	-Schizonepeta spike	-Glycyrrhiza
0	507.193	463.369	711.899	634.175	999.266	621.718	1947.75	1150.9	982.604	1505.24
1	842.325	588.482	683.52	1042.45	855.128	2219.38	1082.12	962.935	702.092	1185.26
2	8494.97	210.079	761.665	904.237	1087.22	544.712	1091.2	815.298	750.2	1166.32
4	103694	67.6593	193.678	462.649	895.396	162.207	1095.47	213.333	568.311	570.886
6	1.83303e+06	23.094	216.128	303.827	570.419	46.188	584.846	57.735	598.814	174.738
S. epidermidis
1st
Time	Control	Tokiinshi	-Angerica root	-Rehmannia root	-Tribulus fruit	-Cnidium rhizome	-Saposhnikovia root	-Astragalus root	-Schizonepeta spike	-Glycyrrhiza
0	3720	3480	1640	1700	1700	1260	1680	1320	700	1580
1	2160	3860	1000	1180	1180	440	1080	940	700	1300
2	8740	2180	420	780	780	200	900	480	440	1040
4	250000	2740	320	1020	1020	20	640	280	320	860
6	2200000	5080	360	600	600	100	380	240	240	920
2nd
Time	Control	Tokiinshi	-Angerica root	-Rehmannia root	-Tribulus fruit	-Cnidium rhizome	-Saposhnikovia root	-Astragalus root	-Schizonepeta spike	-Glycyrrhiza
0	3620	2360	1080	1420	1420	840	1720	1900	1320	1060
1	3200	2960	1120	880	880	700	1720	1220	860	1240
2	20200	1980	680	820	820	280	880	660	520	700
4	178000	3200	400	640	640	120	620	340	740	500
6	1760000	5200	360	600	600	180	660	300	440	860
3rd
Time	Control	Tokiinshi	-Angerica root	-Rehmannia root	-Tribulus fruit	-Cnidium rhizome	-Saposhnikovia root	-Astragalus root	-Schizonepeta spike	-Glycyrrhiza
0	2380	2240	1800	1780	2080	1800	1840	2180	1220	2100
1	2720	2960	1540	1640	980	1200	1620	1280	1320	1400
2	8240	2660	1200	960	760	720	640	1020	560	1020
4	186000	3180	480	1060	500	300	700	760	360	600
6	2220000	5480	480	1020	380	220	780	620	360	340
Average
Time	Control	Tokiinshi	-Angerica root	-Rehmannia root	-Tribulus fruit	-Cnidium rhizome	-Saposhnikovia root	-Astragalus root	-Schizonepeta spike	-Glycyrrhiza
0	3240	2693.33	1506.67	1633.33	1733.33	1300	1746.67	1800	1080	1580
1	2693.33	3260	1220	1233.33	1013.33	780	1473.33	1146.67	960	1313.33
2	12393.3	2273.33	766.667	853.333	786.667	400	806.667	720	506.667	920
4	204667	3040	400	906.667	720	146.667	653.333	460	473.333	653.333
6	2060000	5253.33	400	740	526.667	166.667	606.667	386.667	346.667	706.667
SE
Time	Control	Tokiinshi	-Angerica root	-Rehmannia root	-Tribulus fruit	-Cnidium rhizome	-Saposhnikovia root	-Astragalus root	-Schizonepeta spike	-Glycyrrhiza
0	430.968	394.856	218.276	109.138	191.253	277.849	48.074	253.246	192.18	300.222
1	300.518	300	163.707	221.008	88.1917	223.01	198.774	104.775	185.831	46.6667
2	3906	201.77	229.298	54.569	17.6383	161.658	83.5331	158.745	35.2767	110.151
4	22784	150.111	46.188	133.832	155.349	81.9214	24.037	150.997	133.832	107.29
6	150111	118.509	40	140	73.3333	35.2767	118.509	117.945	58.1187	184.15

## Sheet: Fig. 2
1st						2nd						3rd
Time	Control		Tokiinshi			Time	Control		Tokiinshi			Time	Control		Tokiinshi
	S. aureus	S. epidermidis	S. aureus	S. epidermidis			S. aureus	S. epidermidis	S. aureus	S. epidermidis			S. aureus	S. epidermidis	S. aureus	S. epidermidis
0	3500	2800	3640	1420		0	2880	2300	2180	1560		0	2520	2120	2600	1360
1	5560	1960	3240	1940		1	4840	2220	2720	2620		1	4820	2240	2440	2240
2	15800	3520	3540	1460		2	23880	4180	1540	1720		2	36400	1680	1200	2200
4	900000	27800	1240	2780		4	296000	11600	1000	2980		4	866000	14800	580	2780
6	18300000	146000	2780	4220		6	10760000	220000	1140	4640		6	8140000	176000	180	3960
Average						SD						SE
Time	Control		Tokiinshi			Time	Control		Tokiinshi			Time	Control		Tokiinshi
	S. aureus	S. epidermidis	S. aureus	S. epidermidis			S. aureus	S. epidermidis	S. aureus	S. epidermidis			S. aureus	S. epidermidis	S. aureus	S. epidermidis
0	2966.67	2406.67	2806.67	1446.67		0	495.715	352.326	751.62	102.632		0	286.201	203.415	433.948	59.2546
1	5073.33	2140	2800	2266.67		1	421.584	156.205	405.956	340.783		1	243.402	90.185	234.379	196.751
2	25360	3126.67	2093.33	1793.33		2	10379.4	1295.58	1264.33	375.411		2	5992.57	748.005	729.962	216.744
4	687333	18066.7	940	2846.67		4	339331	8579.82	334.066	115.47		4	195913	4953.56	192.873	66.6667
6	12400000	180667	1366.67	4273.33		6	5.27481e+06	37220.1	1314.74	343.123		6	3.04541e+06	21489	759.064	198.102

## Sheet: S2 Fig.
S. aureus
1st				2nd				3rd
Time	Control	Tokiinshi		Time	Control	Tokiinshi		Time	Control	Tokiinshi
0	3460	3740		0	7340	4360		0	3000	2520
1	5860	2600		1	10720	4600		1	4260	4080
2	17800	4680		2	24000	5320		2	10400	4540
4	118000	30000		4	296000	14000		4	80000	21800
6	604000	108000		6	1960000	108000		6	400000	20000
20	3320000000	1880000000		20	4980000000	1940000000		20	3720000000	1600000000
Average				SD				SE
Time	Control	Tokiinshi		Time	Control	Tokiinshi		Time	Control	Tokiinshi
0	4600	3540		0	2384.03	936.162		0	1376.42	540.494
1	6946.67	3760		1	3364.3	1037.69		1	1942.38	599.11
2	17400	4846.67		2	6808.82	415.853		2	3931.07	240.093
4	164667	21933.3		4	115314	8000.83		4	66576.6	4619.28
6	988000	78666.7		6	847934	50806.8		6	489555	29333.3
20	4.00667e+09	1.80667e+09		20	8.66333e+08	1.81475e+08		20	5.00178e+08	1.04775e+08
S. epidermidis
1st				2nd				3rd
Time	Control	Tokiinshi		Time	Control	Tokiinshi		Time	Control	Tokiinshi
0	1220	1120		0	3140	1420		0	1920	1960
1	1420	1660		1	1520	1820		1	1520	1880
2	1980	1600		2	4960	2080		2	3320	1680
4	24400	1800		4	55400	1900		4	28400	3040
6	212000	9600		6	294000	10000		6	226000	7000
20	1300000000	638000000		20	1060000000	270000000		20	860000000	184000000
Average				SD				SE
Time	Control	Tokiinshi		Time	Control	Tokiinshi		Time	Control	Tokiinshi
0	2093.33	1500		0	971.665	425.676		0	560.991	245.764
1	1486.67	1786.67		1	57.735	113.725		1	33.3333	65.6591
2	3420	1786.67		2	1492.51	257.164		2	861.704	148.474
4	36066.7	2246.67		4	16862.2	688.864		4	9735.39	397.716
6	244000	8866.67		6	43863.4	1628.91		6	25324.6	940.449
20	1.07333e+09	364000000		20	2.20303e+08	2.41156e+08		20	1.27192e+08	1.39231e+08

## Sheet: Fig. 3 and S3 Table
MRSA
Time	Control								Tokiinshi								Average		SD		SE
	3156	3232	3517	4219	3119	3160	3332	3355	3156	3232	3517	4219	3119	3160	3332	3355	Control	Tokiinshi	Control	Tokiinshi	Control	Tokiinshi
0	5673.33	4873.33	4573.33	4953.33	5126.67	4140	5686.67	5200	4966.67	4353.33	3113.33	4246.67	2993.33	1533.33	3866.67	4780	5028.33	3731.67	522.956	1137.31	184.893	402.099
1	5660	5000	4860	4780	4860	5980	4753.33	4960	746.667	653.333	693.333	146.667	86.6667	93.3333	193.333	93.3333	5106.67	338.333	455.917	300.745	161.191	106.329
2	17933.3	20666.7	12866.7	16933.3	10533.3	16600	16000	11666.7	320	320	406.667	80	40	46.6667	166.667	53.3333	15400	179.167	3429.84	148.407	1212.63	52.4698
4	336000	421333	260000	270000	240000	293333	404667	278000	100	66.6667	66.6667	40	40	40	46.6667	26.6667	312917	53.3333	67893.4	23.3673	24003.9	8.2616
6	3.33333e+06	8200000	4400000	17600000	1.33333e+07	13800000	1.29333e+07	1.62667e+07	46.6667	20	40	20	26.6667	20	86.6667	26.6667	1.12333e+07	35.8333	5.31927e+06	22.8	1.88064e+06	8.06103
LRV
Time	3119		3160		3332		3355		3156		3232		3517		4219		Average
	Average	SD	Average	SD	Average	SD	Average	SD	Average	SD	Average	SD	Average	SD	Average	SD	Average	SD
1	1.88163	0.382493	1.8145	0.0674171	1.36336	0.237408	1.7574	0.266803	0.866659	0.103489	0.908306	0.13088	0.839759	0.235753	1.56212	0.323793	1.37422	0.417418
2	2.4588	0.182755	2.55238	0.0468555	1.9763	0.132934	2.33642	0.16418	1.7443	0.145166	1.83189	0.225052	1.50029	0.219215	2.32722	0.0819581	2.09095	0.355952
4	3.73759	0.183479	3.83495	0.157519	3.93433	0.12373	4.02736	0.234891	3.62444	0.273493	3.80407	0.472653	3.58219	0.288302	3.85694	0.234613	3.80023	0.139809
6	5.63552	0.256486	5.73204	0.292852	5.36884	0.398612	5.65354	0.477368	4.80924	0.53745	5.44088	0.38391	4.87849	0.37545	5.79404	0.365663	5.41408	0.354839
MSSA
Time	Control									Tokiinshi									Average		SD		SE
	15a	17b	30b	45a	56b	64b	69a	70a	72a	15a	17b	30b	45a	56b	64b	69a	70a	72a	Control	Tokiinshi	Control	Tokiinshi	Control	Tokiinshi
0	2760	3673.33	2973.33	2833.33	2980	3786.67	4006.67	3920	3006.67	3886.67	3586.67	3380	2513.33	2946.67	4266.67	4153.33	4340	4006.67	3326.67	3675.56	507.215	627.561	169.072	209.187
1	4880	4626.67	3006.67	5633.33	2653.33	4300	10140	5353.33	3946.67	380	53.3333	873.333	346.667	1026.67	1293.33	73.3333	340	120	4948.89	500.741	2183.91	452.161	727.969	150.72
2	6853.33	7140	4466.67	8533.33	3013.33	4740	14060	7053.33	6873.33	253.333	33.3333	500	186.667	586.667	993.333	53.3333	153.333	86.6667	6970.37	316.296	3155.66	319.08	1051.89	106.36
4	84266.7	129867	74133.3	201533	45866.7	49000	321267	64733.3	105867	140	40	100	33.3333	213.333	466.667	26.6667	53.3333	180	119615	139.259	89738.2	140.097	29912.7	46.699
6	1.86467e+06	3.24667e+06	1.39267e+06	5.17333e+06	754000	452667	4.85133e+06	507333	1.00133e+06	40	46.6667	33.3333	20	93.3333	340	33.3333	33.3333	40	2.13822e+06	75.5556	1.84193e+06	101.27	613977	33.7566
LRV
Time	15a		17b		30b		45a		56b		64b		69a		70a		72a		Average
	Average	SD	Average	SD	Average	SD	Average	SD	Average	SD	Average	SD	Average	SD	Average	SD	Average	SD	Average	SD
1	1.08108	0.0833683	1.94789	0.14901	0.558656	0.122707	1.21537	0.254293	0.39499	0.140266	0.530069	0.13344	2.17971	0.162009	1.23342	0.0744821	1.51693	0.0866197	1.18423	0.590766
2	1.43881	0.0476698	2.31598	0.0465626	0.949851	0.0139204	1.66319	0.0510849	0.726991	0.135285	0.679933	0.120552	2.37132	0.180303	1.69614	0.0998026	1.92186	0.171216	1.52934	0.599704
4	2.80326	0.16351	3.5407	0.0931774	2.87534	0.0792876	3.78066	0.215576	2.33449	0.380059	2.03525	0.0693001	4.05043	0.231694	3.01418	0.158651	3.09106	0.36501	3.05838	0.615621
6	4.65291	0.115247	4.9683	0.250939	4.63636	0.187259	5.3725	0.180939	3.93381	0.402449	3.19155	0.220418	5.08812	0.627007	4.09306	0.206614	4.35913	0.183014	4.4773	0.630858
MSSE
Time	Control													Tokiinshi													Average		SD		SE
	2a	11a	19a	24b	34a	45b	46a	52a	53a	62a	64a	75b	78a	2a	11a	19a	24b	34a	45b	46a	52a	53a	62a	64a	75b	78a	Control	Tokiinshi	Control	Tokiinshi	Control	Tokiinshi
0	3886.67	6333.33	5820	3406.67	2980	5466.67	5286.67	5620	1626.67	3566.67	4020	10573.3	5273.33	4386.67	5153.33	6380	4100	3740	4600	4493.33	4033.33	1960	4013.33	3586.67	3060	4926.67	4912.31	4187.18	2168.41	1058.52	601.409	293.581
1	4260	5606.67	6180	4493.33	2533.33	3800	6726.67	6666.67	1960	3093.33	3826.67	9986.67	6760	4600	433.333	3133.33	1746.67	2273.33	1760	1480	393.333	293.333	433.333	513.333	313.333	3400	5068.72	1597.95	2198.58	1409.14	609.777	390.824
2	4893.33	6193.33	8860	4740	4673.33	5126.67	8486.67	9866.67	1533.33	5866.67	4333.33	10920	6760	4266.67	233.333	2120	940	1833.33	1320	1106.67	226.667	180	246.667	340	100	2713.33	6327.18	1202.05	2595.28	1252.11	719.801	347.274
4	28600	57666.7	66400	59333.3	24000	32866.7	93000	103467	8000	42133.3	45000	98000	41866.7	4386.67	93.3333	1453.33	386.667	1033.33	306.667	480	60	26.6667	53.3333	266.667	86.6667	1793.33	53871.8	802.051	29687.5	1219.45	8233.84	338.213
6	222000	544000	669333	601333	66666.7	455333	1.97267e+06	2300000	74666.7	282667	891333	1.49533e+06	319333	4420	106.667	2006.67	326.667	960	453.333	440	46.6667	46.6667	66.6667	313.333	80	1473.33	761128	826.154	720813	1238.72	199917	343.559
LRV
Time	2a		11a		19a		24b		34a		45b		46a		52a		53a		62a		64a		75b		78a		Average
	Average	SD	Average	SD	Average	SD	Average	SD	Average	SD	Average	SD	Average	SD	Average	SD	Average	SD	Average	SD	Average	SD	Average	SD	Average	SD	Average	SD
1	-0.0798078	0.113115	1.1782	0.16063	0.294723	0.0552689	0.417667	0.119731	0.0480678	0.182646	0.375732	0.177398	0.717784	0.163534	1.36346	0.365998	0.895598	0.211223	0.87318	0.113642	0.91293	0.108328	1.50003	0.19583	0.313889	0.112419	0.677804	0.476179
2	0.0486894	0.115796	1.49716	0.26182	0.608196	0.0999722	0.712505	0.118957	0.394327	0.109296	0.635389	0.161149	0.957523	0.145209	1.86927	0.507907	1.05863	0.267452	1.3864	0.0745031	1.12155	0.0661771	2.01025	0.267592	0.409961	0.165564	0.977681	0.566726
4	0.820051	0.0807022	2.8072	0.0695364	1.63236	0.0660009	2.2327	0.195452	1.37128	0.0333268	1.9662	0.279309	2.40981	0.226428	3.15047	0.342412	2.40231	0.267573	2.9312	0.284733	2.48975	0.525408	2.95954	0.159188	1.37103	0.144967	2.19568	0.691068
6	1.62967	0.131526	3.7727	0.165425	2.50926	0.0508392	3.3989	0.301461	1.85483	0.105062	2.92937	0.130484	3.66117	0.212371	4.68595	0.0601883	3.10064	0.285405	3.62596	0.431034	3.53308	0.132675	4.30368	0.163866	2.33551	0.0501847	3.18006	0.871631

## Sheet: Table 2
PVL production
Strain no.	1st		2nd		3rd
	Control	Tokiinshi	Control	Tokiinshi	Control	Tokiinshi
3472	128	16	128	32	128	16
3517	32	16	64	8	64	8
3993	128	16	128	6	64	16
4353	128	16	128	8	128	32
4655	128	32	128	32	128	32
3156	64	8	128	8	128	16
3232	64	4	32	8	64	4
4219	32	4	32	16	64	8
4361	8	1	8	1	8	1
CFU
Strain no.	1st		2nd		3rd		SE
	Control	Tokiinshi	Control	Tokiinshi	Control	Tokiinshi	Control	Tokiinshi
3472	4460000000	4620000000	5780000000	9860000000	10220000000	10180000000	1.69585e+09	1.84341e+09
3517	No data	No data	8140000000	4360000000	4980000000	4340000000	1.58e+09	1e+07
3993	6100000000	9820000000	6340000000	10120000000	9760000000	15640000000	1.14839e+09	2.09807e+09
4353	7980000000	8220000000	9280000000	8960000000	7440000000	11020000000	1.24645e+09	1.79853e+09
4655	6100000000	9860000000	7020000000	10620000000	5320000000	29600000000	3.18434e+08	8.05882e+09
3156	No data	No data	5820000000	6120000000	5000000000	4520000000	4.1e+08	800000000
3232	No data	No data	4540000000	6860000000	5120000000	4100000000	290000000	1.38e+09
4219	No data	No data	7240000000	4860000000	3860000000	4880000000	1.69e+09	1e+07
4361	4480000000	2920000000	4000000000	4800000000	5620000000	4200000000	7.34514e+08	2.38217e+09

## Sheet: Fig. 4
TPS3472	Relative expression
	1st	2nd	3rd	4th	5th	Average	SD	SE
Control	1	1	1			1	0	0
1mg/ml	0.609145	0.822455	0.625903			0.685834	0.118614	0.0684816
2.5mg/ml	0.559164	0.487076	0.70038			0.582207	0.108503	0.0626443
5mg/ml	0.372608	0.328357	0.371791			0.357585	0.0253155	0.0146159
TPS3517	Relative expression
	1st	2nd	3rd	4th	5th	Average	SD	SE
Control	1	1	1	1	1	1	0	0
1mg/ml	0.368313	1.31713	0.99829	0.843978	0.857777	0.877097	0.342288	0.153076
2.5mg/ml	0.234782	0.862781	0.787893	0.513688	0.484472	0.576723	0.252898	0.113099
5mg/ml	0.121381	0.631093	0.599164	0.427024	0.313537	0.41844	0.210479	0.0941289
TPS3993	Relative expression
	1st	2nd	3rd	4th	5th	Average	SD	SE
Control	1	1	1			1	0	0
1mg/ml	0.672965	0.764374	0.937489			0.791609	0.134349	0.0775662
2.5mg/ml	0.541483	0.527213	0.643608			0.570768	0.0634831	0.036652
5mg/ml	0.46406	0.355145	0.340856			0.386687	0.0673868	0.0389058
TPS4353	Relative expression
	1st	2nd	3rd	4th	5th	Average	SD	SE
Control	1	1	1			1	0	0
1mg/ml	1.00027	0.977103	1.29049			1.08929	0.174632	0.100824
2.5mg/ml	0.498304	0.635408	0.804959			0.646224	0.153614	0.0886888
5mg/ml	0.330282	0.333986	0.582186			0.415485	0.14438	0.0833577
TPS4655	Relative expression
	1st	2nd	3rd	4th	5th	Average	SD	SE
Control	1	1	1			1	0	0
1mg/ml	0.534843	0.715486	0.82029			0.690206	0.144393	0.0833653
2.5mg/ml	0.476909	0.634162	0.29539			0.46882	0.169531	0.0978785
5mg/ml	0.166603	0.446982	0.15292			0.255501	0.165968	0.0958217
TPS3156	Relative expression
	1st	2nd	3rd	4th	5th	Average	SD	SE
Control	1	1	1	1	1	1	0	0
1mg/ml	0.367941	0.505995	0.462174	0.595631	0.563962	0.499141	0.0896368	0.0400868
2.5mg/ml	0.247823	0.289639	0.357361	0.648334	0.402866	0.389205	0.156725	0.0700895
5mg/ml	0.226829	0.237889	0.315713	0.225782	0.285767	0.258396	0.0403581	0.0180487
TPS3232	Relative expression
	1st	2nd	3rd	4th	5th	Average	SD	SE
Control	1	1	1	1	1	1	0	0
1mg/ml	0.425992	0.904374	1.1695	0.57686	0.895881	0.794522	0.294169	0.131556
2.5mg/ml	0.364883	0.663776	0.832181	0.37235	0.498182	0.546274	0.200633	0.0897259
5mg/ml	0.237737	0.384664	0.705389	0.25957	0.470247	0.411521	0.189617	0.0847993
TPS4219	Relative expression
	1st	2nd	3rd	4th	5th	Average	SD	SE
Control	1	1	1	1	1	1	0	0
1mg/ml	0.984171	0.47314	1.13106	1.12641	0.70915	0.884785	0.286884	0.128298
2.5mg/ml	0.765835	0.256594	1.24596	0.875337	0.40692	0.710128	0.392153	0.175376
5mg/ml	0.474462	0.189272	0.690859	0.791911	0.37923	0.505147	0.241504	0.108004
TPS4361	Relative expression
	1st	2nd	3rd	4th	5th	Average	SD	SE
Control	1	1	1			1	0	0
1mg/ml	0.991184	0.586146	0.841109			0.806146	0.20477	0.118224
2.5mg/ml	0.955763	0.615454	0.581929			0.717715	0.206836	0.119417
5mg/ml	1.30078	2.84389	0.646266			1.59698	1.12836	0.651458

## Sheet: Fig. 5
TPS3156	Relative expression
	1st	2nd	3rd	4th	5th	Average	SD	SE
Control	1	1	1			1	0	0
agrA	0.075306	0.195162	0.0283876			0.0996184	0.0860041	0.0496545
hla	0.027519	0.0581219	0.0440943			0.0432451	0.0153191	0.0088445
TPS3472	Relative expression
	1st	2nd	3rd	4th	5th	Average	SD	SE
Control	1	1	1	1		1	0	0
agrA	0.165954	0.74112	0.20489	0.223534		0.333874	0.272555	0.136277
hla	0.183271	0.0690529	0.102704	0.070025		0.106263	0.0536677	0.0268338
TPS4655	Relative expression
	1st	2nd	3rd	4th	5th	Average	SD	SE
Control	1	1	1	1		1	0	0
agrA	0.120648	0.497661	0.300287	0.0717101		0.247577	0.193529	0.0967645
hla	0.0257255	0.0523511	0.493928	0.0936049		0.166402	0.220129	0.110064
